# Supplementary material for: Integrated Metabolomic and Transcriptomic Analysis Reveals the Underlying Antibacterial Mechanisms of the Phytonutrient Quercetin-Induced Fatty Acids Alteration in Staphylococcus aureus ATCC 27217
Source: Molecules. 2024 May 11;29(10):2266. doi: 10.3390/molecules29102266 (PMC11123838; doi:10.3390/molecules29102266)
Supplement: Supplementary file 1 [file molecules-29-02266-s001.zip]

Archive with 1 entries (1 files):
- molecules-2993025-supplementary.pdf
